# Supplementary material for: Gibberellin Signaling Promotes the Secondary Growth of Storage Roots in Panax ginseng
Source: Int J Mol Sci. 2021 Aug 13;22(16):8694. doi: 10.3390/ijms22168694 (PMC8395461; doi:10.3390/ijms22168694)
Supplement: Supplementary file 1 [file ijms-22-08694-s001.zip]

Archive with 3 entries (3 files):
- Supplementary Figures.pdf
- Supplementary Table S5.pdf
- SupplementaryTables.xlsx
